# Supplementary material for: Isolation of Bovine and Human Milk Extracellular Vesicles
Source: Biomedicines. 2023 Oct 6;11(10):2715. doi: 10.3390/biomedicines11102715 (PMC10603983; doi:10.3390/biomedicines11102715)
Supplement: Supplementary file 1 [file biomedicines-11-02715-s001.zip]

Archive with 1 entries (1 files):
- biomedicines-2618812-supplementary.mp4
